# Supplementary material for: Target Fidelity and Failure: Structure–Activity Relationship of High-Molecular-Mass Penicillin-Binding Proteins (HMM-PBPs) in Refractory Granulicatella adiacens Endocarditis
Source: Antibiotics (Basel). 2026 Feb 5;15(2):168. doi: 10.3390/antibiotics15020168 (PMC12937247; doi:10.3390/antibiotics15020168)
Supplement: Supplementary file 1 [file antibiotics-15-00168-s001.zip]

Archive with 13 entries (12 files):
- Supplementary files/
- Supplementary files/Table S1. PIM matrix 1m.pim.pdf
- __MACOSX/Supplementary files/._Table S1. PIM matrix 1m.pim.pdf
- Supplementary files/.DS_Store
- __MACOSX/Supplementary files/._.DS_Store
- Supplementary files/Table S2. pbp genes mutations and aminoacidic substitutions of G. adiacens clinical isolate IS48 .pdf
- __MACOSX/Supplementary files/._Table S2. pbp genes mutations and aminoacidic substitutions of G. adiacens clinical isolate IS48 .pdf
- Supplementary files/Figure S2a ATCC 49175 PBP bocillin-labeled profiles on SDSΓÇôPAGE gel and blue coomassie staining.pdf
- __MACOSX/Supplementary files/._Figure S2a ATCC 49175 PBP bocillin-labeled profiles on SDSΓÇôPAGE gel and blue coomassie staining.pdf
- Supplementary files/Figure S1. PBPs amino acid sequences multi alignment via clustal omega.aln-clustal_num.pdf
- __MACOSX/Supplementary files/._Figure S1. PBPs amino acid sequences multi alignment via clustal omega.aln-clustal_num.pdf
- Supplementary files/Figure S2b IS 48 PBP bocillin-labeled profiles on SDSΓÇôPAGE gel and blue coomassie staining.pdf
- __MACOSX/Supplementary files/._Figure S2b IS 48 PBP bocillin-labeled profiles on SDSΓÇôPAGE gel and blue coomassie staining.pdf
